# Supplementary material for: Evaluation of the Microbiological Effectiveness of Three Accessible Mask Decontamination Methods and Their Impact on Filtration, Air Permeability and Physicochemical Properties
Source: Int J Environ Res Public Health. 2022 May 27;19(11):6567. doi: 10.3390/ijerph19116567 (PMC9180249; doi:10.3390/ijerph19116567)
Supplement: Supplementary file 1 [file ijerph-19-06567-s001.zip]

Archive with 1 entries (1 files):
- ijerph-1686924-supplementary.pdf
